# Supplementary material for: Evaluation of Passive Silicone Samplers Compared to Active Sampling Methods for Polycyclic Aromatic Hydrocarbons During Fire Training
Source: Toxics. 2025 Feb 12;13(2):132. doi: 10.3390/toxics13020132 (PMC11860701; doi:10.3390/toxics13020132)
Supplement: Supplementary file 1 [file toxics-13-00132-s001.zip]

Archive with 1 entries (1 files):
- toxics-3412825-supplementary.pdf
